# Supplementary material for: Formation and diversification of a paradigm biosynthetic gene cluster in plants
Source: Nat Commun. 2020 Oct 23;11:5354. doi: 10.1038/s41467-020-19153-6 (PMC7584637; doi:10.1038/s41467-020-19153-6)
Supplement: Supplementary file 5 — Source Data [file 41467_2020_19153_MOESM5_ESM.xlsx]

## Sheet: Figure 2b
TPM values used for generating Figure 2b.
A.thaliana
Tissue	AT1G66800	AT3G18780	AT3G29250	AT3G51970	AT5G47940	AT5G47950	AT5G47980	AT5G47990	AT5G48000	AT5G48010	AT5G48020
leaf	0	398.247	0	23.0415	0	0	0	0	0	0	19.7493
flower	0	375.702	12.2057	1.9686	8.78466	0	0	0	0	0	59.3317
stem	0	623.298	2.92677	0.768136	8.84901	0	0	0	0	0	53.1892
root	2.5464	383.673	22.0068	5.25354	12.9051	2.39352	6.71374	25.1562	49.4686	44.6914	48.7611
silique	0	355.17	3.87467	0	6.17701	0	0	0	0	0	28.0475
A.lyrata
Tissue	AL1G20010	AL4G46670	AL5G43480	AL8G20040	AL8G20050	AL8G20140	AL8G20150	AL8G20160	AL8G20190	AL8G20280
leaf	30.5292	5.69727	70.5208	3.18633	0	0	0.234755	0	0	34.1149
flower	47.4474	8.15711	26.4463	5.19274	0	0	0	0	0	35.0747
stem	19.6338	13.8194	169.216	4.89162	0	0	0.091635	0.163334	0	39.255
root	17.8012	30.1801	61.8352	4.24349	0.937692	0.150227	1.93241	9.78081	1.33831	69.2489
silique	0	0	4.37764	7.29189	0	0	0	0	0	29.7744

## Sheet: Suppl Figure 3b
TPM values used for generating Supplementary Figure 3b
A.thaliana accessions	Col-0		Bay-0		Cvi-0		Ita-0		Kas-1		Lp2-6		Ws-2
Gene	Root	Shoot	Root	Shoot	Root	Shoot	Root	Shoot	Root	Shoot	Root	Shoot	Root	Shoot
THAS	16.7093	0	29.7221	0	32.1125	0	32.7034	0	27.6339	0.037672	15.1829	0	31.9436	0
THAH	22.8386	0	33.8509	0	50.5063	0	33.4493	0	37.7048	0.154069	25.4184	0.040605	39.6455	0
THAO	17.5577	0	20.4927	0	25.3151	0	27.7357	0.052671	20.6166	0	12.8125	0	40.7682	0
THAA1	6.40336	0	21.8331	0.02492	6.66218	0	24.9569	0	13.3013	0.029621	20.6464	0	4.6329	0
THAA2	9.79504	0	9.71305	0.078362	7.84162	0.230378	8.65051	0	6.87697	0	5.1175	0.024548	7.0964	0
THAR1	45.3128	0.306406	26.6904	0.263993	19.3688	0.212131	37.6263	0.223353	21.5859	0.601576	30.4399	0	18.9936	0
THAR2	4.78289	0	17.6131	0	20.5727	0	42.5845	0	11.4373	0	7.47605	0	22.8087	0
